# Supplementary material for: CircRNA_15430 reduced by Helicobacter pylori infection and suppressed gastric cancer progression via miR-382-5p/ZCCHC14 axis
Source: Biol Direct. 2023 Aug 25;18:51. doi: 10.1186/s13062-023-00402-9 (PMC10463649; doi:10.1186/s13062-023-00402-9)
Supplement: Supplementary file 1 — Additional file 1: Table S1: The sequences of the primers [file 13062_2023_402_MOESM1_ESM.xls]

## Sheet: Sheet1
	Additional file 1: Table S1: the sequences of the primers
	circRNA_15430	F:	GTGAAAACATTGAAGGAAGATACCA
		R:	GGCTCTCAGCAGTCACATACA
	ZCCHC14	F:	CATTTTATGTGGAGCGAAACCA
		R:	GGTCATTTTTCAACACGTGAGA
	GAPDH	F:	CAGGAGGCATTGCTGATGAT
		R:	GAAGGCTGGGGCTCATTT
	miR-382-5p	F:	ACACTCCAGCTGGGGAAGTTGTTCGTGGTG
		R:	CTCAACTGGTGTCGTGGAGTCGGCAATTCAGTTGAGCGAATCCA
	U6	F:	AGAGAAGATTAGCATGGCCCCTG
		R:	ATCCAGTGCAGGGTCCGAGG
