# Supplementary material for: CircRNA_15430 reduced by Helicobacter pylori infection and suppressed gastric cancer progression via miR-382-5p/ZCCHC14 axis
Source: Biol Direct. 2023 Aug 25;18:51. doi: 10.1186/s13062-023-00402-9 (PMC10463649; doi:10.1186/s13062-023-00402-9)
Supplement: Supplementary file 2 — Additional file 2: Table S2: Antibodies used in the article [file 13062_2023_402_MOESM2_ESM.xls]

## Sheet: Sheet1
			Additional file 2: Table S2: Antibodies used in the article
			Antibody Name	catalog number	vendor
			BAX	60267-1-Ig	proteintech
			BCL2	60178-1-Ig	proteintech
			E-Cadherin	60335-1-Ig	proteintech
			N-Cadherin	66219-1-Ig	proteintech
			MMP9	27306-1-AP	proteintech
			PCNA	60097-1-Ig	proteintech
			Vimentin	60330-1-Ig	proteintech
			LC3	ab62721	Abcam
			GAPDH	5174S	Cell Signaling Technology
